# Supplementary material for: Sequestrase chaperones protect against oxidative stress-induced protein aggregation and [PSI+] prion formation
Source: PLoS Genet. 2024 Feb 29;20(2):e1011194. doi: 10.1371/journal.pgen.1011194 (PMC10931478; doi:10.1371/journal.pgen.1011194)
Supplement: S1 File — Excel workbook with separate spreadsheets containing numerical data underlying the corresponding figure panels. (XLSX) [file pgen.1011194.s001.xlsx]

## Sheet: Fig. 1B
	0	30	60	90	37oC				0	30	60	90	37oC
Pgk1	1.26806	0.743178	1.13162	0.857143	1.07865			Pgk1	1.24215	1.07169	0.755864	0.930294	1.20648
Btn2	1.5109	0.725857	0.993769	0.76947	14.5794			Hsp42	0.926554	1.10734	0.926554	1.03955	2.44068
Btn2/Pgk1	1.19151	0.976693	0.878182	0.897715	13.5164			Btn2/Pgk1	0.745925	1.03327	1.22582	1.11744	2.02298
Pgk1	0.893939	0.989899	1.04545	1.07071	1.34848			Pgk1	1.41902	0.882327	1.04038	0.658272	1.44855
Btn2	0.972067	0.977654	0.888268	1.16201	20.2793			Hsp42	1.30956	0.830243	1.01569	0.844508	2.49643
Btn2/Pgk1	1.0874	0.98763	0.849648	1.08527	15.0386			Btn2/Pgk1	0.922862	0.940969	0.976268	1.28292	1.72341
Pgk1	1.13846	0.993377	1.08798	1.06467	0.767266			Pgk1	0.876268	1.03854	1.02231	1.06288	1.27383
Btn2	1.83459	0.952756	0.658793	0.726166	14.6194			Hsp42	1.19001	0.882402	1.08448	0.84311	4.13135
Btn2/Pgk1	1.61146	0.959108	0.605516	0.682056	19.0539			Btn2/Pgk1	1.35804	0.849657	1.06081	0.793231	3.24324
Ave	1.29679	0.974477	0.777782	0.888349	15.8696			Ave	1.00894	0.941299	1.08763	1.06453	2.32988
SD	0.277441	0.0143896	0.149867	0.201772	2.86079			SD	0.315007	0.0918076	0.12692	0.249094	0.805054

## Sheet: Fig. 2A
	wt		btn2		hsp42		btn2 hsp42
	-	+	-	+	-	+	-	+
Pgk1	1.15912	1.01712	0.994093	0.923985	0.987655	0.9926	0.989946	0.935477
Carbonyl	0.780099	1.19523	0.998406	0.998525	0.952856	0.952882	1.03943	1.08258
Pgk1/Carb	0.673008	1.17511	1.00434	1.08067	0.964766	0.959986	1.04998	1.15725
Pgk1	1.05646	0.923266	0.956542	0.920643	0.959653	0.987874	1.09182	1.10375
Carbonyl	0.789619	1.1401	0.992	1.00939	0.97465	0.967265	1.04969	1.07729
Pgk1/Carb	0.747421	1.23485	1.03707	1.0964	1.01563	0.979138	0.96141	0.97603
Pgk1	1.10731	1.0941	1.06665	0.973546	0.963096	0.85928	0.982922	0.953099
Carbonyl	0.721235	0.97605	0.899647	1.16126	1.10842	1.07295	1.00907	1.05136
Pgk1/Carb	0.65134	0.892104	0.843435	1.19281	1.1509	1.24867	1.0266	1.1031
Pgk1	0.91369	1.02758	1.06792	1.02479	0.914048	0.997929	1.02862	0.994476
Carbonyl	0.649817	1.00267	0.932705	0.993729	1.03619	1.1548	1.13373	1.09636
Pgk1/Carb	0.711201	0.975758	0.873388	0.969695	1.13362	1.15719	1.10219	1.10245
ave	0.695742	1.06946	0.939558	1.08489	1.06623	1.08625	1.03505	1.08471
SD	0.042419	0.16202	0.095434	0.0914089	0.090491	0.140033	0.0583797	0.0768678

## Sheet: Fig. 2B
Cell	wt	wt+	btn2	btn2+	hsp42	hsp42+	btn2 hsp42	btn2 hsp42+		number	wt	wt+	btn2	btn2+	hsp42	hsp42+	btn2 hsp42	btn2 hsp42
1	6	6	9	9	6	6	9	10		diffuse	257	201	144	184	182	140	156	123
2	5	5	5	9	6	6	8	10		1 to 3	34	90	143	98	103	119	110	88
3	5	5	5	8	6	6	6	10		multiple	9	9	13	16	15	41	34	89
4	4	5	5	6	5	6	6	10		%
5	4	4	5	6	5	6	6	10		diffuse	85.6667	67	48	61.3333	60.6667	46.6667	52	41
6	4	4	4	6	4	6	6	10		1 to 3	11.3333	30	47.6667	32.6667	34.3333	39.6667	36.6667	29.3333
7	4	4	4	6	4	6	6	10		multiple	3	3	4.33333	5.33333	5	13.6667	11.3333	29.6667
8	4	4	4	5	4	6	6	10
9	4	4	4	5	4	6	6	10
10	3	3	4	4	4	6	6	10
11	3	3	4	4	4	6	6	10
12	3	3	4	4	4	5	6	10
13	3	3	4	4	4	5	6	10
14	3	3	3	4	4	5	6	10
15	3	3	3	4	4	5	6	9
16	3	3	3	4	3	5	5	9
17	2	3	3	3	3	5	5	9
18	2	3	3	3	3	5	5	8
19	2	2	3	3	3	5	5	8
20	2	2	3	3	3	5	5	8
21	2	2	3	3	3	5	5	7
22	2	2	3	3	3	5	5	6
23	2	2	3	3	3	4	5	6
24	2	2	3	3	3	4	5	6
25	2	2	3	3	3	4	5	6
26	2	2	3	3	3	4	5	6
27	1	2	3	3	2	4	4	6
28	1	2	3	3	2	4	4	6
29	1	2	3	2	2	4	4	6
30	1	2	3	2	2	4	4	6
31	1	2	2	2	2	4	4	6
32	1	2	2	2	2	4	4	6
33	1	2	2	2	2	4	4	6
34	1	2	2	2	2	4	4	6
35	1	2	2	2	2	4	3	6
36	1	2	2	2	2	4	3	6
37	1	2	2	2	2	4	3	6
38	1	2	2	2	2	4	3	6
39	1	2	2	2	2	4	3	6
40	1	2	2	2	2	4	3	6
41	1	2	2	2	2	4	2	6
42	1	2	2	2	2	3	2	6
43	1	2	2	2	2	3	2	6
44	0	2	2	2	2	3	2	6
45	0	2	2	2	2	3	2	6
46	0	2	2	2	2	3	2	6
47	0	1	2	2	2	3	2	6
48	0	1	2	2	1	3	2	6
49	0	1	2	2	1	3	2	6
50	0	1	2	2	1	3	2	6
51	0	1	2	2	1	3	2	6
52	0	1	2	2	1	3	2	6
53	0	1	2	1	1	3	2	6
54	0	1	2	1	1	3	2	6
55	0	1	2	1	1	3	2	6
56	0	1	2	1	1	3	2	6
57	0	1	2	1	1	3	2	6
58	0	1	2	1	1	3	2	6
59	0	1	2	1	1	3	2	6
60	0	1	2	1	1	3	1	6
61	0	1	2	1	1	3	1	6
62	0	1	2	1	1	3	1	6
63	0	1	2	1	1	3	1	6
64	0	1	2	1	1	3	1	6
65	0	1	2	1	1	2	1	6
66	0	1	2	1	1	2	1	6
67	0	1	2	1	1	2	1	6
68	0	1	1	1	1	2	1	6
69	0	1	1	1	1	2	1	6
70	0	1	1	1	1	2	1	5
71	0	1	1	1	1	2	1	5
72	0	1	1	1	1	2	1	5
73	0	1	1	1	1	2	1	5
74	0	1	1	1	1	2	1	5
75	0	1	1	1	1	2	1	5
76	0	1	1	1	1	2	1	5
77	0	1	1	1	1	2	1	4
78	0	1	1	1	1	2	1	4
79	0	1	1	1	1	2	1	4
80	0	1	1	1	1	2	1	4
81	0	1	1	1	1	2	1	4
82	0	1	1	1	1	2	1	4
83	0	1	1	1	1	2	1	4
84	0	1	1	1	1	2	1	4
85	0	1	1	1	1	2	1	4
86	0	1	1	1	1	2	1	4
87	0	1	1	1	1	2	1	4
88	0	1	1	1	1	2	1	4
89	0	1	1	1	1	2	1	4
90	0	1	1	1	1	2	1	3
91	0	1	1	1	1	2	1	3
92	0	1	1	1	1	2	1	3
93	0	1	1	1	1	2	1	3
94	0	1	1	1	1	2	1	3
95	0	1	1	1	1	2	1	3
96	0	1	1	1	1	2	1	3
97	0	1	1	1	1	2	1	3
98	0	1	1	1	1	2	1	3
99	0	1	1	1	1	2	1	3
100	0	0	1	1	1	2	1	3
101	0	0	1	1	1	2	1	3
102	0	0	1	1	1	1	1	3
103	0	0	1	1	1	1	1	3
104	0	0	1	1	1	1	1	3
105	0	0	1	1	1	1	1	3
106	0	0	1	1	1	1	1	2
107	0	0	1	1	1	1	1	2
108	0	0	1	1	1	1	1	2
109	0	0	1	1	1	1	1	2
110	0	0	1	1	1	1	1	2
111	0	0	1	1	1	1	1	2
112	0	0	1	1	1	1	1	2
113	0	0	1	1	1	1	1	2
114	0	0	1	1	1	1	1	2
115	0	0	1	0	1	1	1	2
116	0	0	1	0	1	1	1	2
117	0	0	1	0	1	1	1	2
118	0	0	1	0	1	1	1	2
119	0	0	1	0	0	1	1	2
120	0	0	1	0	0	1	1	2
121	0	0	1	0	0	1	1	2
122	0	0	1	0	0	1	1	2
123	0	0	1	0	0	1	1	2
124	0	0	1	0	0	1	1	2
125	0	0	1	0	0	1	1	2
126	0	0	1	0	0	1	1	2
127	0	0	1	0	0	1	1	2
128	0	0	1	0	0	1	1	2
129	0	0	1	0	0	1	1	2
130	0	0	1	0	0	1	1	2
131	0	0	1	0	0	1	1	2
132	0	0	1	0	0	1	1	2
133	0	0	1	0	0	1	1	1
134	0	0	1	0	0	1	1	1
135	0	0	1	0	0	1	1	1
136	0	0	1	0	0	1	1	1
137	0	0	1	0	0	1	1	1
138	0	0	1	0	0	1	1	1
139	0	0	1	0	0	1	1	1
140	0	0	1	0	0	1	1	1
141	0	0	1	0	0	1	1	1
142	0	0	1	0	0	1	1	1
143	0	0	1	0	0	1	1	1
144	0	0	1	0	0	1	1	1
145	0	0	1	0	0	1	0	1
146	0	0	1	0	0	1	0	1
147	0	0	1	0	0	1	0	1
148	0	0	1	0	0	1	0	1
149	0	0	1	0	0	1	0	1
150	0	0	1	0	0	1	0	1
151	0	0	1	0	0	1	0	1
152	0	0	1	0	0	1	0	1
153	0	0	1	0	0	1	0	1
154	0	0	1	0	0	1	0	1
155	0	0	1	0	0	1	0	1
156	0	0	1	0	0	1	0	1
157	0	0	0	0	0	1	0	1
158	0	0	0	0	0	1	0	1
159	0	0	0	0	0	1	0	1
160	0	0	0	0	0	1	0	1
161	0	0	0	0	0	0	0	1
162	0	0	0	0	0	0	0	1
163	0	0	0	0	0	0	0	1
164	0	0	0	0	0	0	0	1
165	0	0	0	0	0	0	0	1
166	0	0	0	0	0	0	0	1
167	0	0	0	0	0	0	0	1
168	0	0	0	0	0	0	0	1
169	0	0	0	0	0	0	0	1
170	0	0	0	0	0	0	0	1
171	0	0	0	0	0	0	0	1
172	0	0	0	0	0	0	0	1
173	0	0	0	0	0	0	0	1
174	0	0	0	0	0	0	0	1
175	0	0	0	0	0	0	0	1
176	0	0	0	0	0	0	0	1
177	0	0	0	0	0	0	0	1
178	0	0	0	0	0	0	0	0
179	0	0	0	0	0	0	0	0
180	0	0	0	0	0	0	0	0
181	0	0	0	0	0	0	0	0
182	0	0	0	0	0	0	0	0
183	0	0	0	0	0	0	0	0
184	0	0	0	0	0	0	0	0
185	0	0	0	0	0	0	0	0
186	0	0	0	0	0	0	0	0
187	0	0	0	0	0	0	0	0
188	0	0	0	0	0	0	0	0
189	0	0	0	0	0	0	0	0
190	0	0	0	0	0	0	0	0
191	0	0	0	0	0	0	0	0
192	0	0	0	0	0	0	0	0
193	0	0	0	0	0	0	0	0
194	0	0	0	0	0	0	0	0
195	0	0	0	0	0	0	0	0
196	0	0	0	0	0	0	0	0
197	0	0	0	0	0	0	0	0
198	0	0	0	0	0	0	0	0
199	0	0	0	0	0	0	0	0
200	0	0	0	0	0	0	0	0
201	0	0	0	0	0	0	0	0
202	0	0	0	0	0	0	0	0
203	0	0	0	0	0	0	0	0
204	0	0	0	0	0	0	0	0
205	0	0	0	0	0	0	0	0
206	0	0	0	0	0	0	0	0
207	0	0	0	0	0	0	0	0
208	0	0	0	0	0	0	0	0
209	0	0	0	0	0	0	0	0
210	0	0	0	0	0	0	0	0
211	0	0	0	0	0	0	0	0
212	0	0	0	0	0	0	0	0
213	0	0	0	0	0	0	0	0
214	0	0	0	0	0	0	0	0
215	0	0	0	0	0	0	0	0
216	0	0	0	0	0	0	0	0
217	0	0	0	0	0	0	0	0
218	0	0	0	0	0	0	0	0
219	0	0	0	0	0	0	0	0
220	0	0	0	0	0	0	0	0
221	0	0	0	0	0	0	0	0
222	0	0	0	0	0	0	0	0
223	0	0	0	0	0	0	0	0
224	0	0	0	0	0	0	0	0
225	0	0	0	0	0	0	0	0
226	0	0	0	0	0	0	0	0
227	0	0	0	0	0	0	0	0
228	0	0	0	0	0	0	0	0
229	0	0	0	0	0	0	0	0
230	0	0	0	0	0	0	0	0
231	0	0	0	0	0	0	0	0
232	0	0	0	0	0	0	0	0
233	0	0	0	0	0	0	0	0
234	0	0	0	0	0	0	0	0
235	0	0	0	0	0	0	0	0
236	0	0	0	0	0	0	0	0
237	0	0	0	0	0	0	0	0
238	0	0	0	0	0	0	0	0
239	0	0	0	0	0	0	0	0
240	0	0	0	0	0	0	0	0
241	0	0	0	0	0	0	0	0
242	0	0	0	0	0	0	0	0
243	0	0	0	0	0	0	0	0
244	0	0	0	0	0	0	0	0
245	0	0	0	0	0	0	0	0
246	0	0	0	0	0	0	0	0
247	0	0	0	0	0	0	0	0
248	0	0	0	0	0	0	0	0
249	0	0	0	0	0	0	0	0
250	0	0	0	0	0	0	0	0
251	0	0	0	0	0	0	0	0
252	0	0	0	0	0	0	0	0
253	0	0	0	0	0	0	0	0
254	0	0	0	0	0	0	0	0
255	0	0	0	0	0	0	0	0
256	0	0	0	0	0	0	0	0
257	0	0	0	0	0	0	0	0
258	0	0	0	0	0	0	0	0
259	0	0	0	0	0	0	0	0
260	0	0	0	0	0	0	0	0
261	0	0	0	0	0	0	0	0
262	0	0	0	0	0	0	0	0
263	0	0	0	0	0	0	0	0
264	0	0	0	0	0	0	0	0
265	0	0	0	0	0	0	0	0
266	0	0	0	0	0	0	0	0
267	0	0	0	0	0	0	0	0
268	0	0	0	0	0	0	0	0
269	0	0	0	0	0	0	0	0
270	0	0	0	0	0	0	0	0
271	0	0	0	0	0	0	0	0
272	0	0	0	0	0	0	0	0
273	0	0	0	0	0	0	0	0
274	0	0	0	0	0	0	0	0
275	0	0	0	0	0	0	0	0
276	0	0	0	0	0	0	0	0
277	0	0	0	0	0	0	0	0
278	0	0	0	0	0	0	0	0
279	0	0	0	0	0	0	0	0
280	0	0	0	0	0	0	0	0
281	0	0	0	0	0	0	0	0
282	0	0	0	0	0	0	0	0
283	0	0	0	0	0	0	0	0
284	0	0	0	0	0	0	0	0
285	0	0	0	0	0	0	0	0
286	0	0	0	0	0	0	0	0
287	0	0	0	0	0	0	0	0
288	0	0	0	0	0	0	0	0
289	0	0	0	0	0	0	0	0
290	0	0	0	0	0	0	0	0
291	0	0	0	0	0	0	0	0
292	0	0	0	0	0	0	0	0
293	0	0	0	0	0	0	0	0
294	0	0	0	0	0	0	0	0
295	0	0	0	0	0	0	0	0
296	0	0	0	0	0	0	0	0
297	0	0	0	0	0	0	0	0
298	0	0	0	0	0	0	0	0
299	0	0	0	0	0	0	0	0
300	0	0	0	0	0	0	0	0

## Sheet: Fig. 3A
cell	Hsp104-RFP	Btn2-GFP		Hsp104+	Hsp42+							Hsp104-RFP	Hsp42-GFP		Hsp104-RFP+	Hsp42-GFP+
1	8	8		10	6							7	2		9	7
2	6	6		8	5							7	2		9	7
3	6	6		8	5							7	2		8	5
4	5	5		8	5		number	diffuse	1 to 3	multiple		7	1		8	4		number	diffuse	1 to 3	multiple
5	4	5		7	4		Btn2	216	71	13		7	1		8	4		Hsp42		211	89	0
6	4	5		7	4		Btn2+	108	184	8		7	1		7	4		Hsp42+		162	130	8
7	4	5		7	4		Hsp104	253	37	10		6	1		7	4		Hsp104		235	42	23
8	4	4		6	4		Hsp104+	181	87	32		6	1		7	4		Hsp104+		162	94	44
9	4	4		6	3		%	diffuse	1 to 3	multiple		6	1		6	3		%	diffuse	1 to 3	multiple
10	4	4		6	3		Btn2	72	23.6667	4.33333		6	1		6	3		Hsp42		70.3333	29.6667	0
11	3	4		6	3		Btn2+	36	61.3333	2.66667		6	1		6	3		Hsp42+		54	43.3333	2.66667
12	3	4		6	3		Hsp104	84.3333	12.3333	3.33333		5	1		6	3		Hsp104		78.3333	14	7.66667
13	3	4		5	3		Hsp104+	60.3333	29	10.6667		5	1		6	3		Hsp104+		54	31.3333	14.6667
14	3	3		5	3							5	1		6	3
15	3	3		5	3							5	1		5	2
16	3	3		5	3							5	1		5	2
17	3	3		5	2							4	1		5	2
18	3	2		5	2							4	1		5	2
19	3	2		5	2							4	1		5	2
20	3	2		5	2							4	1		5	2
21	2	2		5	2							4	1		5	2
22	2	2		4	2							4	1		5	2
23	2	2		4	2							4	1		5	2
24	1	2		4	2							3	1		5	2
25	1	2		4	2							3	1		5	2
26	1	2		4	2							3	1		5	2
27	1	2		4	2							3	1		5	2
28	1	2		4	2							3	1		4	2
29	1	2		4	2							3	1		4	2
30	1	2		4	2							3	1		4	2
31	1	2		4	2							3	1		4	2
32	1	2		4	2							3	1		4	2
33	1	2		3	2							3	1		4	2
34	1	2		3	2							3	1		4	2
35	1	2		3	2							2	1		4	2
36	1	2		3	2							2	1		4	2
37	1	2		3	2							2	1		4	2
38	1	2		3	2							2	1		4	2
39	1	2		3	2							2	1		4	1
40	1	2		3	2							2	1		4	1
41	1	2		3	2							2	1		4	1
42	1	2		3	2							2	1		4	1
43	1	1		3	2							2	1		4	1
44	1	1		3	2							2	1		4	1
45	1	1		3	2							1	1		3	1
46	1	1		3	2							1	1		3	1
47	1	1		3	2							1	1		3	1
48	0	1		2	2							1	1		3	1
49	0	1		2	2							1	1		3	1
50	0	1		2	2							1	1		3	1
51	0	1		2	2							1	1		3	1
52	0	1		2	1							1	1		3	1
53	0	1		2	1							1	1		3	1
54	0	1		2	1							1	1		3	1
55	0	1		2	1							1	1		3	1
56	0	1		2	1							1	1		3	1
57	0	1		2	1							1	1		3	1
58	0	1		2	1							1	1		3	1
59	0	1		2	1							1	1		2	1
60	0	1		2	1							1	1		2	1
61	0	1		2	1							1	1		2	1
62	0	1		2	1							1	1		2	1
63	0	1		2	1							1	1		2	1
64	0	1		2	1							1	1		2	1
65	0	1		2	1							1	1		2	1
66	0	1		2	1							0	1		2	1
67	0	1		1	1							0	1		2	1
68	0	1		1	1							0	1		2	1
69	0	1		1	1							0	1		2	1
70	0	1		1	1							0	1		2	1
71	0	1		1	1							0	1		2	1
72	0	1		1	1							0	1		2	1
73	0	1		1	1							0	1		2	1
74	0	1		1	1							0	1		2	1
75	0	1		1	1							0	1		2	1
76	0	1		1	1							0	1		2	1
77	0	1		1	1							0	1		2	1
78	0	1		1	1							0	1		2	1
79	0	1		1	1							0	1		2	1
80	0	1		1	1							0	1		2	1
81	0	1		1	1							0	1		2	1
82	0	1		1	1							0	1		2	1
83	0	1		1	1							0	1		2	1
84	0	1		1	1							0	1		2	1
85	0	0		1	1							0	1		2	1
86	0	0		1	1							0	1		2	1
87	0	0		1	1							0	1		2	1
88	0	0		1	1							0	1		2	1
89	0	0		1	1							0	1		2	1
90	0	0		1	1							0	0		1	1
91	0	0		1	1							0	0		1	1
92	0	0		1	1							0	0		1	1
93	0	0		1	1							0	0		1	1
94	0	0		1	1							0	0		1	1
95	0	0		1	1							0	0		1	1
96	0	0		1	1							0	0		1	1
97	0	0		1	1							0	0		1	1
98	0	0		1	1							0	0		1	1
99	0	0		1	1							0	0		1	1
100	0	0		1	1							0	0		1	1
101	0	0		1	1							0	0		1	1
102	0	0		1	1							0	0		1	1
103	0	0		1	1							0	0		1	1
104	0	0		1	1							0	0		1	1
105	0	0		1	1							0	0		1	1
106	0	0		1	1							0	0		1	1
107	0	0		1	1							0	0		1	1
108	0	0		1	1							0	0		1	1
109	0	0		1	1							0	0		1	1
110	0	0		1	1							0	0		1	1
111	0	0		1	1							0	0		1	1
112	0	0		1	1							0	0		1	1
113	0	0		1	1							0	0		1	1
114	0	0		1	1							0	0		1	1
115	0	0		1	1							0	0		1	1
116	0	0		1	1							0	0		1	1
117	0	0		1	1							0	0		1	1
118	0	0		1	1							0	0		1	1
119	0	0		1	1							0	0		1	1
120	0	0		0	1							0	0		1	1
121	0	0		0	1							0	0		1	1
122	0	0		0	1							0	0		1	1
123	0	0		0	1							0	0		1	1
124	0	0		0	1							0	0		1	1
125	0	0		0	1							0	0		1	1
126	0	0		0	1							0	0		1	1
127	0	0		0	1							0	0		1	1
128	0	0		0	1							0	0		1	1
129	0	0		0	1							0	0		1	1
130	0	0		0	1							0	0		1	1
131	0	0		0	1							0	0		1	1
132	0	0		0	1							0	0		1	1
133	0	0		0	1							0	0		1	1
134	0	0		0	1							0	0		1	1
135	0	0		0	1							0	0		1	1
136	0	0		0	1							0	0		1	1
137	0	0		0	1							0	0		1	1
138	0	0		0	1							0	0		1	1
139	0	0		0	1							0	0		0	1
140	0	0		0	1							0	0		0	1
141	0	0		0	1							0	0		0	1
142	0	0		0	1							0	0		0	1
143	0	0		0	1							0	0		0	1
144	0	0		0	1							0	0		0	1
145	0	0		0	1							0	0		0	1
146	0	0		0	1							0	0		0	1
147	0	0		0	1							0	0		0	1
148	0	0		0	1							0	0		0	1
149	0	0		0	1							0	0		0	1
150	0	0		0	1							0	0		0	1
151	0	0		0	1							0	0		0	1
152	0	0		0	1							0	0		0	1
153	0	0		0	1							0	0		0	1
154	0	0		0	1							0	0		0	1
155	0	0		0	1							0	0		0	1
156	0	0		0	1							0	0		0	1
157	0	0		0	1							0	0		0	1
158	0	0		0	1							0	0		0	1
159	0	0		0	1							0	0		0	1
160	0	0		0	1							0	0		0	1
161	0	0		0	1							0	0		0	1
162	0	0		0	1							0	0		0	1
163	0	0		0	1							0	0		0	1
164	0	0		0	1							0	0		0	1
165	0	0		0	1							0	0		0	1
166	0	0		0	1							0	0		0	1
167	0	0		0	1							0	0		0	0
168	0	0		0	1							0	0		0	0
169	0	0		0	1							0	0		0	0
170	0	0		0	1							0	0		0	0
171	0	0		0	1							0	0		0	0
172	0	0		0	1							0	0		0	0
173	0	0		0	1							0	0		0	0
174	0	0		0	1							0	0		0	0
175	0	0		0	1							0	0		0	0
176	0	0		0	1							0	0		0	0
177	0	0		0	1							0	0		0	0
178	0	0		0	1							0	0		0	0
179	0	0		0	1							0	0		0	0
180	0	0		0	1							0	0		0	0
181	0	0		0	1							0	0		0	0
182	0	0		0	1							0	0		0	0
183	0	0		0	1							0	0		0	0
184	0	0		0	1							0	0		0	0
185	0	0		0	1							0	0		0	0
186	0	0		0	1							0	0		0	0
187	0	0		0	1							0	0		0	0
188	0	0		0	1							0	0		0	0
189	0	0		0	1							0	0		0	0
190	0	0		0	1							0	0		0	0
191	0	0		0	1							0	0		0	0
192	0	0		0	1							0	0		0	0
193	0	0		0	0							0	0		0	0
194	0	0		0	0							0	0		0	0
195	0	0		0	0							0	0		0	0
196	0	0		0	0							0	0		0	0
197	0	0		0	0							0	0		0	0
198	0	0		0	0							0	0		0	0
199	0	0		0	0							0	0		0	0
200	0	0		0	0							0	0		0	0
201	0	0		0	0							0	0		0	0
202	0	0		0	0							0	0		0	0
203	0	0		0	0							0	0		0	0
204	0	0		0	0							0	0		0	0
205	0	0		0	0							0	0		0	0
206	0	0		0	0							0	0		0	0
207	0	0		0	0							0	0		0	0
208	0	0		0	0							0	0		0	0
209	0	0		0	0							0	0		0	0
210	0	0		0	0							0	0		0	0
211	0	0		0	0							0	0		0	0
212	0	0		0	0							0	0		0	0
213	0	0		0	0							0	0		0	0
214	0	0		0	0							0	0		0	0
215	0	0		0	0							0	0		0	0
216	0	0		0	0							0	0		0	0
217	0	0		0	0							0	0		0	0
218	0	0		0	0							0	0		0	0
219	0	0		0	0							0	0		0	0
220	0	0		0	0							0	0		0	0
221	0	0		0	0							0	0		0	0
222	0	0		0	0							0	0		0	0
223	0	0		0	0							0	0		0	0
224	0	0		0	0							0	0		0	0
225	0	0		0	0							0	0		0	0
226	0	0		0	0							0	0		0	0
227	0	0		0	0							0	0		0	0
228	0	0		0	0							0	0		0	0
229	0	0		0	0							0	0		0	0
230	0	0		0	0							0	0		0	0
231	0	0		0	0							0	0		0	0
232	0	0		0	0							0	0		0	0
233	0	0		0	0							0	0		0	0
234	0	0		0	0							0	0		0	0
235	0	0		0	0							0	0		0	0
236	0	0		0	0							0	0		0	0
237	0	0		0	0							0	0		0	0
238	0	0		0	0							0	0		0	0
239	0	0		0	0							0	0		0	0
240	0	0		0	0							0	0		0	0
241	0	0		0	0							0	0		0	0
242	0	0		0	0							0	0		0	0
243	0	0		0	0							0	0		0	0
244	0	0		0	0							0	0		0	0
245	0	0		0	0							0	0		0	0
246	0	0		0	0							0	0		0	0
247	0	0		0	0							0	0		0	0
248	0	0		0	0							0	0		0	0
249	0	0		0	0							0	0		0	0
250	0	0		0	0							0	0		0	0
251	0	0		0	0							0	0		0	0
252	0	0		0	0							0	0		0	0
253	0	0		0	0							0	0		0	0
254	0	0		0	0							0	0		0	0
255	0	0		0	0							0	0		0	0
256	0	0		0	0							0	0		0	0
257	0	0		0	0							0	0		0	0
258	0	0		0	0							0	0		0	0
259	0	0		0	0							0	0		0	0
260	0	0		0	0							0	0		0	0
261	0	0		0	0							0	0		0	0
262	0	0		0	0							0	0		0	0
263	0	0		0	0							0	0		0	0
264	0	0		0	0							0	0		0	0
265	0	0		0	0							0	0		0	0
266	0	0		0	0							0	0		0	0
267	0	0		0	0							0	0		0	0
268	0	0		0	0							0	0		0	0
269	0	0		0	0							0	0		0	0
270	0	0		0	0							0	0		0	0
271	0	0		0	0							0	0		0	0
272	0	0		0	0							0	0		0	0
273	0	0		0	0							0	0		0	0
274	0	0		0	0							0	0		0	0
275	0	0		0	0							0	0		0	0
276	0	0		0	0							0	0		0	0
277	0	0		0	0							0	0		0	0
278	0	0		0	0							0	0		0	0
279	0	0		0	0							0	0		0	0
280	0	0		0	0							0	0		0	0
281	0	0		0	0							0	0		0	0
282	0	0		0	0							0	0		0	0
283	0	0		0	0							0	0		0	0
284	0	0		0	0							0	0		0	0
285	0	0		0	0							0	0		0	0
286	0	0		0	0							0	0		0	0
287	0	0		0	0							0	0		0	0
288	0	0		0	0							0	0		0	0
289	0	0		0	0							0	0		0	0
290	0	0		0	0							0	0		0	0
291	0	0		0	0							0	0		0	0
292	0	0		0	0							0	0		0	0
293	0	0		0	0							0	0		0	0
294	0	0		0	0							0	0		0	0
295	0	0		0	0							0	0		0	0
296	0	0		0	0							0	0		0	0
297	0	0		0	0							0	0		0	0
298	0	0		0	0							0	0		0	0
299	0	0		0	0							0	0		0	0
300	0	0		0	0							0	0		0	0

## Sheet: Fig. 3B
	Colocalisation
	Btn2-GFP/Hsp10-RFP	Btn2-GFP/Hsp10-RFP+	Hsp42-GFP/Hsp104-RFP	Hsp42-GFP/Hsp104-RFP+
	11.11	19.51	15.38	48.57
	14.1	15.48	12.5	27.27
	8.24	21.74	21.43	31.8681
ave	11.15	18.91	16.4367	35.9027
SD	2.9302	3.17284	4.55781	11.2085

## Sheet: Fig. 4B
cell	NM-RFP	NM-RFP+		number	diffuse	1 to 3	multiple
1	6	6		NM-RFP	186	111	5
2	4	5		NM-RFP+	115	173	12
3	4	5
4	4	4
5	4	4		%	diffuse	1 to 3	multiple
6	3	4		NM-RFP	62	37	1.66667
7	3	4		NM-RFP+	38.3333	57.6667	4
8	3	4
9	3	4
10	2	4
11	2	4
12	2	4
13	2	3
14	2	3
15	2	3
16	2	3
17	2	3
18	2	3
19	2	3
20	2	3
21	2	3
22	2	3
23	2	3
24	2	3
25	2	3
26	2	3
27	2	3
28	2	3
29	2	3
30	2	3
31	1	3
32	1	3
33	1	3
34	1	3
35	1	2
36	1	2
37	1	2
38	1	2
39	1	2
40	1	2
41	1	2
42	1	2
43	1	2
44	1	2
45	1	2
46	1	2
47	1	2
48	1	2
49	1	2
50	1	2
51	1	2
52	1	2
53	1	2
54	1	2
55	1	2
56	1	2
57	1	2
58	1	2
59	1	2
60	1	2
61	1	2
62	1	2
63	1	2
64	1	2
65	1	2
66	1	2
67	1	2
68	1	2
69	1	2
70	1	2
71	1	2
72	1	2
73	1	2
74	1	2
75	1	2
76	1	2
77	1	2
78	1	2
79	1	1
80	1	1
81	1	1
82	1	1
83	1	1
84	1	1
85	1	1
86	1	1
87	1	1
88	1	1
89	1	1
90	1	1
91	1	1
92	1	1
93	1	1
94	1	1
95	1	1
96	1	1
97	1	1
98	1	1
99	1	1
100	1	1
101	1	1
102	1	1
103	1	1
104	1	1
105	1	1
106	1	1
107	1	1
108	1	1
109	1	1
110	1	1
111	1	1
112	1	1
113	1	1
114	1	1
115	0	1
116	0	1
117	0	1
118	0	1
119	0	1
120	0	1
121	0	1
122	0	1
123	0	1
124	0	1
125	0	1
126	0	1
127	0	1
128	0	1
129	0	1
130	0	1
131	0	1
132	0	1
133	0	1
134	0	1
135	0	1
136	0	1
137	0	1
138	0	1
139	0	1
140	0	1
141	0	1
142	0	1
143	0	1
144	0	1
145	0	1
146	0	1
147	0	1
148	0	1
149	0	1
150	0	1
151	0	1
152	0	1
153	0	1
154	0	1
155	0	1
156	0	1
157	0	1
158	0	1
159	0	1
160	0	1
161	0	1
162	0	1
163	0	1
164	0	1
165	0	1
166	0	1
167	0	1
168	0	1
169	0	1
170	0	1
171	0	1
172	0	1
173	0	1
174	0	1
175	0	1
176	0	1
177	0	1
178	0	1
179	0	1
180	0	1
181	0	1
182	0	1
183	0	1
184	0	1
185	0	0
186	0	0
187	0	0
188	0	0
189	0	0
190	0	0
191	0	0
192	0	0
193	0	0
194	0	0
195	0	0
196	0	0
197	0	0
198	0	0
199	0	0
200	0	0
201	0	0
202	0	0
203	0	0
204	0	0
205	0	0
206	0	0
207	0	0
208	0	0
209	0	0
210	0	0
211	0	0
212	0	0
213	0	0
214	0	0
215	0	0
216	0	0
217	0	0
218	0	0
219	0	0
220	0	0
221	0	0
222	0	0
223	0	0
224	0	0
225	0	0
226	0	0
227	0	0
228	0	0
229	0	0
230	0	0
231	0	0
232	0	0
233	0	0
234	0	0
235	0	0
236	0	0
237	0	0
238	0	0
239	0	0
240	0	0
241	0	0
242	0	0
243	0	0
244	0	0
245	0	0
246	0	0
247	0	0
248	0	0
249	0	0
250	0	0
251	0	0
252	0	0
253	0	0
254	0	0
255	0	0
256	0	0
257	0	0
258	0	0
259	0	0
260	0	0
261	0	0
262	0	0
263	0	0
264	0	0
265	0	0
266	0	0
267	0	0
268	0	0
269	0	0
270	0	0
271	0	0
272	0	0
273	0	0
274	0	0
275	0	0
276	0	0
277	0	0
278	0	0
279	0	0
280	0	0
281	0	0
282	0	0
283	0	0
284	0	0
285	0	0
286	0	0
287	0	0
288	0	0
289	0	0
290	0	0
291	0	0
292	0	0
293	0	0
294	0	0
295	0	0
296	0	0
297	0	0
298	0	0
299	0	0
300	0	0

## Sheet: Fig. 4C
	Colocalisation
	NM-RFP/Btn2-GFP	NM-RFP/Btn2-GFP+	NM-RFP/Hsp42-GFP	NM-RFP/Hsp42-GFP+
	47.7273	41.1765	16.2162	14.2857
	38.6364	20.5128	15.3846	2.27273
	33.3333	37.6923	6.77966	18.1818
ave	39.899	33.1272	12.7935	11.5801
SD	7.27956	11.0624	5.22471	8.29247

## Sheet: Fig. 4D and 6A
	[PSI+] x 10-5
	wt	wt+	btn2	btn2+	hsp42	hsp42+	btn2 hsp42	btn2 hsp42+	abp1	abp1+	btn2 hsp42 abp1	btn2 hsp42 abp1 +
	0.769231	22.8814	2.25	6.89	1.98	8.18	4.1	99.3	0.585	5.29	2.19	76
	0.183007	3.59184	1.5	43	0.47	17.1	3.91	72.9	1.54	2.39	1.79	40
	0.423077	11.4457	7.24	26.9	1.94	28.5	1.31	49.1	2.45	4.44	5.6	76.5
	1.32	27.8	1.35	25.6	1.56774	39.619	1.49				0.14
	0.967	21	1.04	35	1.06667	41.5556	0.91				0.827
	0.602	20.8	0.968	13.4	0.693	24.1	1.48				0.271
ave	0.710719	17.9198	2.39133	25.1317	1.28624	26.5091	2.2	73.7667	1.525	4.04	1.803	64.1667
SD	0.403327	8.80027	2.41911	13.3446	0.64099	12.9037	1.41512	25.1112	0.93259	1.49081	2.03137	20.9304

## Sheet: Fig. 4F
	[PSI+] x 10-4
	wt	btn2	hsp42	btn2 hsp42
	185.69	80.86	68.26	137.93
	53.14	210	47.09	72.46
	187.5	216.36	118.1	46.58
	193.13	171.07	70.31	40
	95.45	120.88	28.85	39.68
	187.5	216.36	118.1
	193.13	171.07	70.31
	95.45	120.88	28.85
	89.36	78.57	52.46
ave	142.261	154.006	66.9256	67.33
SD	57.3129	55.5982	33.0993	41.6914

## Sheet: Fig. 5B
	wt			wt+									btn2			btn2+									hsp42			hsp42+									btn2 hsp42			btn2 hsp42+	SUP35-GFP
cell	RNQ1-CFP	SUP35-GFP		RNQ1-CFP	SUP35-GFP								RNQ1-CFP	SUP35-GFP		RNQ1-CFP	SUP35-GFP								RNQ1-CFP	SUP35-GFP		RNQ1-CFP	SUP35-GFP								RNQ1-CFP	SUP35-GFP		RNQ1-CFP	13
1	6	6		8	6			number	diffuse	1 - 3	multiple		10	8		8	7			number	diffuse	1 - 3	multiple		7	7		5	5			number	diffuse	1 - 3	multiple		14	12		15	11			number	diffuse	1 - 3	multiple
2	6	5		8	5		Rnq1		218	63	19		10	8		8	6		Rnq1		222	62	16		7	5		5	5		Rnq1		209	74	17		14	11		12	11		Rnq1		157	98	45
3	6	5		7	5			+	180	98	22		7	8		7	6			+	174	101	25		7	5		5	5			+	187	102	11		11	11		12	10			+	125	106	69
4	6	5		7	4								7	8		7	6								6	5		4	5								11	10		11	10
5	6	4		7	4		Sup35		191	101	8		6	6		7	6		Sup35		206	80	14		5	5		4	5		Sup35		203	81	16		10	10		11	10		Sup35		83	138	79
6	6	4		6	4			+	129	153	18		5	6		6	5			+	174	101	25		5	5		4	4			+	185	99	16		9	10		11	9			+	74	138	89
7	5	4		6	4			%					5	5		6	5			%					5	4		4	4			%					9	10		10	9			%
8	5	4		6	4		Rnq1		72.6667	21	6.33333		5	5		6	5		Rnq1		74	20.6667	5.33333		5	4		4	4		Rnq1		69.6667	24.6667	5.66667		9	10		10	9		Rnq1		52.3333	32.6667	15
9	5	3		6	4			+	60	32.6667	7.33333		5	4		6	5			+	58	33.6667	8.33333		5	4		4	4			+	62.3333	34	3.66667		8	9		10	9			+	41.6667	35.3333	23
10	4	3		5	4								4	4		6	5								5	4		4	4								8	9		10	9
11	4	3		5	4		Sup35		63.6667	33.6667	2.66667		4	4		6	5		Sup35		68.6667	26.6667	4.66667		4	4		4	4		Sup35		67.6667	27	5.33333		8	8		10	9		Sup35		27.6667	46	26.3333
12	4	3		5	4			+	43	51	6		4	4		5	5			+	58	33.6667	8.33333		4	4		3	4			+	61.6667	33	5.33333		7	8		9	9			+	24.6667	46	29.6667
13	4	3		4	4								4	4		5	5								4	4		3	4								6	8		9	8
14	4	3		4	4								4	4		4	4								4	4		3	4								6	8		9	8
15	4	3		4	4								4	3		4	4								4	4		3	4								6	8		9	8
16	4	3		4	4								4	3		4	4								4	4		3	4								6	8		9	8
17	4	3		4	4								3	3		4	4								4	3		3	3								6	7		8	8
18	4	3		4	4								3	3		4	4								3	3		3	3								6	7		8	8
19	4	3		4	3								3	3		4	4								3	3		3	3								6	7		8	8
20	3	3		4	3								3	3		4	4								3	3		3	3								6	7		8	8
21	3	3		4	3								3	3		4	4								3	3		3	3								6	7		8	8
22	3	3		4	3								3	3		4	4								3	3		3	3								6	7		8	8
23	3	3		3	3								3	3		4	4								3	3		3	3								6	7		7	7
24	3	2		3	3								3	3		4	4								3	3		2	3								5	7		7	7
25	3	2		3	3								3	3		4	4								3	3		2	3								5	7		7	7
26	3	2		3	3								3	3		3	4								3	3		2	3								5	7		6	7
27	3	2		3	3								3	2		3	3								3	3		2	3								5	7		6	7
28	3	2		3	3								3	2		3	3								3	2		2	3								5	6		6	7
29	3	2		3	3								2	2		3	3								3	2		2	3								5	6		6	7
30	2	2		3	3								2	2		3	3								3	2		2	3								5	6		6	7
31	2	2		3	3								2	2		3	3								3	2		2	3								5	6		6	7
32	2	2		3	3								2	2		3	3								3	2		2	2								5	6		6	7
33	2	2		3	3								2	2		3	3								2	2		2	2								5	6		6	7
34	2	2		3	3								2	2		3	3								2	2		2	2								4	6		6	7
35	2	2		3	3								2	2		3	3								2	2		2	2								4	6		5	7
36	2	2		3	3								2	2		3	3								2	2		2	2								4	6		5	6
37	2	2		3	3								2	2		3	3								2	2		2	2								4	6		5	6
38	2	2		3	3								2	2		3	3								2	2		2	2								4	6		5	6
39	2	2		3	3								2	2		3	3								2	2		2	2								4	6		5	6
40	2	2		3	3								2	2		3	3								2	2		2	2								4	5		5	6
41	2	2		3	3								2	2		3	3								2	2		2	2								4	5		5	6
42	2	2		3	3								2	2		3	3								2	2		2	2								4	5		5	6
43	2	2		3	3								2	2		3	3								2	2		2	2								4	5		5	6
44	2	2		2	3								2	2		3	3								2	2		2	2								4	5		5	6
45	2	2		2	3								2	2		3	3								2	2		2	2								4	5		5	6
46	2	2		2	2								2	2		3	3								2	2		2	1								3	5		5	6
47	2	2		2	2								2	2		2	3								2	2		2	1								3	5		5	6
48	2	2		2	2								2	1		2	2								2	2		2	1								3	5		5	5
49	2	2		2	2								1	1		2	2								2	2		1	1								3	5		5	5
50	1	1		2	2								1	1		2	2								2	1		1	1								3	5		5	5
51	1	1		2	2								1	1		2	2								2	1		1	1								3	5		5	5
52	1	1		2	2								1	1		2	2								2	1		1	1								3	5		5	5
53	1	1		2	2								1	1		2	2								2	1		1	1								3	5		4	5
54	1	1		2	2								1	1		2	2								2	1		1	1								3	5		4	5
55	1	1		2	2								1	1		2	2								2	1		1	1								3	5		4	5
56	1	1		2	2								1	1		2	2								1	1		1	1								3	5		4	5
57	1	1		2	2								1	1		2	2								1	1		1	1								3	5		4	5
58	1	1		2	2								1	1		2	2								1	1		1	1								3	5		4	5
59	1	1		2	2								1	1		2	2								1	1		1	1								3	5		4	5
60	1	1		2	2								1	1		2	2								1	1		1	1								3	5		4	5
61	1	1		2	2								1	1		2	2								1	1		1	1								3	4		4	5
62	1	1		2	2								1	1		2	2								1	1		1	1								3	4		4	5
63	1	1		2	2								1	1		2	2								1	1		1	1								3	4		4	5
64	1	1		2	2								1	1		2	2								1	1		1	1								3	4		4	4
65	1	1		2	2								1	1		2	2								1	1		1	1								3	4		4	4
66	1	1		2	2								1	1		2	2								1	1		1	1								3	4		4	4
67	1	1		1	2								1	1		2	2								1	1		1	1								3	4		4	4
68	1	1		1	2								1	1		2	2								1	1		1	1								3	4		4	4
69	1	1		1	2								1	1		2	2								1	1		1	1								3	4		4	4
70	1	1		1	2								1	1		2	2								1	1		1	1								3	4		4	4
71	1	1		1	2								1	1		2	2								1	1		1	1								3	4		3	4
72	1	1		1	2								1	1		2	2								1	1		1	1								3	4		3	4
73	1	1		1	2								1	1		1	2								1	1		1	1								3	4		3	4
74	1	1		1	2								1	1		1	1								1	1		1	1								3	4		3	4
75	1	1		1	2								1	1		1	1								1	1		1	1								2	4		3	4
76	1	1		1	2								1	1		1	1								1	1		1	1								2	4		3	4
77	1	1		1	2								1	1		1	1								1	1		1	1								2	4		3	4
78	1	1		1	2								0	1		1	1								1	1		1	1								2	4		3	4
79	1	1		1	2								0	1		1	1								1	1		1	1								2	4		3	4
80	1	1		1	2								0	1		1	1								1	1		1	1								2	4		3	4
81	1	1		1	2								0	1		1	1								1	1		1	1								2	3		3	4
82	0	1		1	2								0	1		1	1								1	1		1	1								2	3		3	4
83	0	1		1	2								0	1		1	1								1	1		1	1								2	3		3	4
84	0	1		1	2								0	1		1	1								1	1		1	1								2	3		3	4
85	0	1		1	2								0	1		1	1								1	1		1	1								2	3		3	4
86	0	1		1	2								0	1		1	1								1	1		1	1								2	3		3	4
87	0	1		1	1								0	1		1	1								1	1		1	1								2	3		3	4
88	0	1		1	1								0	1		1	1								1	1		1	1								2	3		3	4
89	0	1		1	1								0	1		1	1								1	1		1	1								2	3		3	3
90	0	1		1	1								0	1		1	1								1	1		1	1								2	3		2	3
91	0	1		1	1								0	1		1	1								0	1		1	1								2	3		2	3
92	0	1		1	1								0	1		1	1								0	1		1	1								2	3		2	3
93	0	1		1	1								0	1		1	1								0	1		1	1								2	3		2	3
94	0	1		1	1								0	0		1	1								0	1		1	1								2	3		2	3
95	0	1		1	1								0	0		1	1								0	1		1	1								2	3		2	3
96	0	1		1	1								0	0		1	1								0	1		1	1								2	3		2	3
97	0	1		1	1								0	0		1	1								0	0		1	1								2	3		2	3
98	0	1		1	1								0	0		1	1								0	0		1	1								2	3		2	3
99	0	1		1	1								0	0		1	1								0	0		1	1								1	3		2	3
100	0	1		1	1								0	0		1	1								0	0		1	1								1	3		2	3
101	0	1		1	1								0	0		1	1								0	0		1	1								1	3		2	3
102	0	1		1	1								0	0		1	1								0	0		1	1								1	3		2	3
103	0	1		1	1								0	0		1	1								0	0		1	1								1	3		2	3
104	0	1		1	1								0	0		1	1								0	0		1	1								1	3		2	3
105	0	1		1	1								0	0		1	1								0	0		1	1								1	3		2	3
106	0	1		1	1								0	0		1	1								0	0		1	1								1	3		2	3
107	0	1		1	1								0	0		1	1								0	0		1	1								1	2		2	3
108	0	1		1	1								0	0		1	1								0	0		1	1								1	2		2	3
109	0	0		1	1								0	0		1	1								0	0		1	1								1	2		2	3
110	0	0		1	1								0	0		1	1								0	0		1	1								1	2		2	3
111	0	0		1	1								0	0		1	1								0	0		1	1								1	2		2	3
112	0	0		1	1								0	0		1	1								0	0		1	1								1	2		2	3
113	0	0		1	1								0	0		1	1								0	0		0	1								1	2		2	3
114	0	0		1	1								0	0		1	1								0	0		0	1								1	2		2	3
115	0	0		1	1								0	0		1	1								0	0		0	0								1	2		2	3
116	0	0		1	1								0	0		1	1								0	0		0	0								1	2		2	3
117	0	0		1	1								0	0		1	1								0	0		0	0								1	2		2	3
118	0	0		1	1								0	0		1	1								0	0		0	0								1	2		2	3
119	0	0		1	1								0	0		1	1								0	0		0	0								1	2		2	3
120	0	0		0	1								0	0		1	1								0	0		0	0								1	2		2	3
121	0	0		0	1								0	0		1	1								0	0		0	0								1	2		1	3
122	0	0		0	1								0	0		1	1								0	0		0	0								1	2		1	3
123	0	0		0	1								0	0		1	1								0	0		0	0								1	2		1	3
124	0	0		0	1								0	0		1	1								0	0		0	0								1	2		1	3
125	0	0		0	1								0	0		1	1								0	0		0	0								1	2		1	3
126	0	0		0	1								0	0		0	1								0	0		0	0								1	2		1	3
127	0	0		0	1								0	0		0	1								0	0		0	0								1	2		1	3
128	0	0		0	1								0	0		0	1								0	0		0	0								1	2		1	3
129	0	0		0	1								0	0		0	0								0	0		0	0								1	2		1	2
130	0	0		0	1								0	0		0	0								0	0		0	0								1	2		1	2
131	0	0		0	1								0	0		0	0								0	0		0	0								1	2		1	2
132	0	0		0	1								0	0		0	0								0	0		0	0								1	2		1	2
133	0	0		0	1								0	0		0	0								0	0		0	0								1	2		1	2
134	0	0		0	1								0	0		0	0								0	0		0	0								1	2		1	2
135	0	0		0	1								0	0		0	0								0	0		0	0								1	2		1	2
136	0	0		0	1								0	0		0	0								0	0		0	0								1	2		1	2
137	0	0		0	1								0	0		0	0								0	0		0	0								1	2		1	2
138	0	0		0	1								0	0		0	0								0	0		0	0								1	2		1	2
139	0	0		0	1								0	0		0	0								0	0		0	0								1	2		1	2
140	0	0		0	1								0	0		0	0								0	0		0	0								1	2		1	2
141	0	0		0	1								0	0		0	0								0	0		0	0								1	2		1	2
142	0	0		0	1								0	0		0	0								0	0		0	0								1	2		1	2
143	0	0		0	1								0	0		0	0								0	0		0	0								0	2		1	2
144	0	0		0	1								0	0		0	0								0	0		0	0								0	2		1	2
145	0	0		0	1								0	0		0	0								0	0		0	0								0	2		1	2
146	0	0		0	1								0	0		0	0								0	0		0	0								0	2		1	2
147	0	0		0	1								0	0		0	0								0	0		0	0								0	2		1	2
148	0	0		0	1								0	0		0	0								0	0		0	0								0	2		1	2
149	0	0		0	1								0	0		0	0								0	0		0	0								0	2		1	2
150	0	0		0	1								0	0		0	0								0	0		0	0								0	2		1	2
151	0	0		0	1								0	0		0	0								0	0		0	0								0	2		1	2
152	0	0		0	1								0	0		0	0								0	0		0	0								0	2		1	2
153	0	0		0	1								0	0		0	0								0	0		0	0								0	2		1	2
154	0	0		0	1								0	0		0	0								0	0		0	0								0	2		1	2
155	0	0		0	1								0	0		0	0								0	0		0	0								0	2		1	2
156	0	0		0	1								0	0		0	0								0	0		0	0								0	2		1	2
157	0	0		0	1								0	0		0	0								0	0		0	0								0	1		1	2
158	0	0		0	1								0	0		0	0								0	0		0	0								0	1		1	2
159	0	0		0	1								0	0		0	0								0	0		0	0								0	1		1	2
160	0	0		0	1								0	0		0	0								0	0		0	0								0	1		1	2
161	0	0		0	1								0	0		0	0								0	0		0	0								0	1		1	2
162	0	0		0	1								0	0		0	0								0	0		0	0								0	1		1	2
163	0	0		0	1								0	0		0	0								0	0		0	0								0	1		1	2
164	0	0		0	1								0	0		0	0								0	0		0	0								0	1		1	2
165	0	0		0	1								0	0		0	0								0	0		0	0								0	1		1	2
166	0	0		0	1								0	0		0	0								0	0		0	0								0	1		1	2
167	0	0		0	1								0	0		0	0								0	0		0	0								0	1		1	2
168	0	0		0	1								0	0		0	0								0	0		0	0								0	1		1	2
169	0	0		0	1								0	0		0	0								0	0		0	0								0	1		1	2
170	0	0		0	1								0	0		0	0								0	0		0	0								0	1		1	2
171	0	0		0	0								0	0		0	0								0	0		0	0								0	1		1	2
172	0	0		0	0								0	0		0	0								0	0		0	0								0	1		1	2
173	0	0		0	0								0	0		0	0								0	0		0	0								0	1		1	1
174	0	0		0	0								0	0		0	0								0	0		0	0								0	1		1	1
175	0	0		0	0								0	0		0	0								0	0		0	0								0	1		1	1
176	0	0		0	0								0	0		0	0								0	0		0	0								0	1		0	1
177	0	0		0	0								0	0		0	0								0	0		0	0								0	1		0	1
178	0	0		0	0								0	0		0	0								0	0		0	0								0	1		0	1
179	0	0		0	0								0	0		0	0								0	0		0	0								0	1		0	1
180	0	0		0	0								0	0		0	0								0	0		0	0								0	1		0	1
181	0	0		0	0								0	0		0	0								0	0		0	0								0	1		0	1
182	0	0		0	0								0	0		0	0								0	0		0	0								0	1		0	1
183	0	0		0	0								0	0		0	0								0	0		0	0								0	1		0	1
184	0	0		0	0								0	0		0	0								0	0		0	0								0	1		0	1
185	0	0		0	0								0	0		0	0								0	0		0	0								0	1		0	1
186	0	0		0	0								0	0		0	0								0	0		0	0								0	1		0	1
187	0	0		0	0								0	0		0	0								0	0		0	0								0	1		0	1
188	0	0		0	0								0	0		0	0								0	0		0	0								0	1		0	1
189	0	0		0	0								0	0		0	0								0	0		0	0								0	1		0	1
190	0	0		0	0								0	0		0	0								0	0		0	0								0	1		0	1
191	0	0		0	0								0	0		0	0								0	0		0	0								0	1		0	1
192	0	0		0	0								0	0		0	0								0	0		0	0								0	1		0	1
193	0	0		0	0								0	0		0	0								0	0		0	0								0	1		0	1
194	0	0		0	0								0	0		0	0								0	0		0	0								0	1		0	1
195	0	0		0	0								0	0		0	0								0	0		0	0								0	1		0	1
196	0	0		0	0								0	0		0	0								0	0		0	0								0	1		0	1
197	0	0		0	0								0	0		0	0								0	0		0	0								0	1		0	1
198	0	0		0	0								0	0		0	0								0	0		0	0								0	1		0	1
199	0	0		0	0								0	0		0	0								0	0		0	0								0	1		0	1
200	0	0		0	0								0	0		0	0								0	0		0	0								0	1		0	1
201	0	0		0	0								0	0		0	0								0	0		0	0								0	1		0	1
202	0	0		0	0								0	0		0	0								0	0		0	0								0	1		0	1
203	0	0		0	0								0	0		0	0								0	0		0	0								0	1		0	1
204	0	0		0	0								0	0		0	0								0	0		0	0								0	1		0	1
205	0	0		0	0								0	0		0	0								0	0		0	0								0	1		0	1
206	0	0		0	0								0	0		0	0								0	0		0	0								0	1		0	1
207	0	0		0	0								0	0		0	0								0	0		0	0								0	1		0	1
208	0	0		0	0								0	0		0	0								0	0		0	0								0	1		0	1
209	0	0		0	0								0	0		0	0								0	0		0	0								0	1		0	1
210	0	0		0	0								0	0		0	0								0	0		0	0								0	1		0	1
211	0	0		0	0								0	0		0	0								0	0		0	0								0	1		0	1
212	0	0		0	0								0	0		0	0								0	0		0	0								0	1		0	1
213	0	0		0	0								0	0		0	0								0	0		0	0								0	1		0	1
214	0	0		0	0								0	0		0	0								0	0		0	0								0	1		0	1
215	0	0		0	0								0	0		0	0								0	0		0	0								0	1		0	1
216	0	0		0	0								0	0		0	0								0	0		0	0								0	1		0	1
217	0	0		0	0								0	0		0	0								0	0		0	0								0	1		0	1
218	0	0		0	0								0	0		0	0								0	0		0	0								0	0		0	1
219	0	0		0	0								0	0		0	0								0	0		0	0								0	0		0	1
220	0	0		0	0								0	0		0	0								0	0		0	0								0	0		0	1
221	0	0		0	0								0	0		0	0								0	0		0	0								0	0		0	1
222	0	0		0	0								0	0		0	0								0	0		0	0								0	0		0	1
223	0	0		0	0								0	0		0	0								0	0		0	0								0	0		0	1
224	0	0		0	0								0	0		0	0								0	0		0	0								0	0		0	1
225	0	0		0	0								0	0		0	0								0	0		0	0								0	0		0	1
226	0	0		0	0								0	0		0	0								0	0		0	0								0	0		0	0
227	0	0		0	0								0	0		0	0								0	0		0	0								0	0		0	0
228	0	0		0	0								0	0		0	0								0	0		0	0								0	0		0	0
229	0	0		0	0								0	0		0	0								0	0		0	0								0	0		0	0
230	0	0		0	0								0	0		0	0								0	0		0	0								0	0		0	0
231	0	0		0	0								0	0		0	0								0	0		0	0								0	0		0	0
232	0	0		0	0								0	0		0	0								0	0		0	0								0	0		0	0
233	0	0		0	0								0	0		0	0								0	0		0	0								0	0		0	0
234	0	0		0	0								0	0		0	0								0	0		0	0								0	0		0	0
235	0	0		0	0								0	0		0	0								0	0		0	0								0	0		0	0
236	0	0		0	0								0	0		0	0								0	0		0	0								0	0		0	0
237	0	0		0	0								0	0		0	0								0	0		0	0								0	0		0	0
238	0	0		0	0								0	0		0	0								0	0		0	0								0	0		0	0
239	0	0		0	0								0	0		0	0								0	0		0	0								0	0		0	0
240	0	0		0	0								0	0		0	0								0	0		0	0								0	0		0	0
241	0	0		0	0								0	0		0	0								0	0		0	0								0	0		0	0
242	0	0		0	0								0	0		0	0								0	0		0	0								0	0		0	0
243	0	0		0	0								0	0		0	0								0	0		0	0								0	0		0	0
244	0	0		0	0								0	0		0	0								0	0		0	0								0	0		0	0
245	0	0		0	0								0	0		0	0								0	0		0	0								0	0		0	0
246	0	0		0	0								0	0		0	0								0	0		0	0								0	0		0	0
247	0	0		0	0								0	0		0	0								0	0		0	0								0	0		0	0
248	0	0		0	0								0	0		0	0								0	0		0	0								0	0		0	0
249	0	0		0	0								0	0		0	0								0	0		0	0								0	0		0	0
250	0	0		0	0								0	0		0	0								0	0		0	0								0	0		0	0
251	0	0		0	0								0	0		0	0								0	0		0	0								0	0		0	0
252	0	0		0	0								0	0		0	0								0	0		0	0								0	0		0	0
253	0	0		0	0								0	0		0	0								0	0		0	0								0	0		0	0
254	0	0		0	0								0	0		0	0								0	0		0	0								0	0		0	0
255	0	0		0	0								0	0		0	0								0	0		0	0								0	0		0	0
256	0	0		0	0								0	0		0	0								0	0		0	0								0	0		0	0
257	0	0		0	0								0	0		0	0								0	0		0	0								0	0		0	0
258	0	0		0	0								0	0		0	0								0	0		0	0								0	0		0	0
259	0	0		0	0								0	0		0	0								0	0		0	0								0	0		0	0
260	0	0		0	0								0	0		0	0								0	0		0	0								0	0		0	0
261	0	0		0	0								0	0		0	0								0	0		0	0								0	0		0	0
262	0	0		0	0								0	0		0	0								0	0		0	0								0	0		0	0
263	0	0		0	0								0	0		0	0								0	0		0	0								0	0		0	0
264	0	0		0	0								0	0		0	0								0	0		0	0								0	0		0	0
265	0	0		0	0								0	0		0	0								0	0		0	0								0	0		0	0
266	0	0		0	0								0	0		0	0								0	0		0	0								0	0		0	0
267	0	0		0	0								0	0		0	0								0	0		0	0								0	0		0	0
268	0	0		0	0								0	0		0	0								0	0		0	0								0	0		0	0
269	0	0		0	0								0	0		0	0								0	0		0	0								0	0		0	0
270	0	0		0	0								0	0		0	0								0	0		0	0								0	0		0	0
271	0	0		0	0								0	0		0	0								0	0		0	0								0	0		0	0
272	0	0		0	0								0	0		0	0								0	0		0	0								0	0		0	0
273	0	0		0	0								0	0		0	0								0	0		0	0								0	0		0	0
274	0	0		0	0								0	0		0	0								0	0		0	0								0	0		0	0
275	0	0		0	0								0	0		0	0								0	0		0	0								0	0		0	0
276	0	0		0	0								0	0		0	0								0	0		0	0								0	0		0	0
277	0	0		0	0								0	0		0	0								0	0		0	0								0	0		0	0
278	0	0		0	0								0	0		0	0								0	0		0	0								0	0		0	0
279	0	0		0	0								0	0		0	0								0	0		0	0								0	0		0	0
280	0	0		0	0								0	0		0	0								0	0		0	0								0	0		0	0
281	0	0		0	0								0	0		0	0								0	0		0	0								0	0		0	0
282	0	0		0	0								0	0		0	0								0	0		0	0								0	0		0	0
283	0	0		0	0								0	0		0	0								0	0		0	0								0	0		0	0
284	0	0		0	0								0	0		0	0								0	0		0	0								0	0		0	0
285	0	0		0	0								0	0		0	0								0	0		0	0								0	0		0	0
286	0	0		0	0								0	0		0	0								0	0		0	0								0	0		0	0
287	0	0		0	0								0	0		0	0								0	0		0	0								0	0		0	0
288	0	0		0	0								0	0		0	0								0	0		0	0								0	0		0	0
289	0	0		0	0								0	0		0	0								0	0		0	0								0	0		0	0
290	0	0		0	0								0	0		0	0								0	0		0	0								0	0		0	0
291	0	0		0	0								0	0		0	0								0	0		0	0								0	0		0	0
292	0	0		0	0								0	0		0	0								0	0		0	0								0	0		0	0
293	0	0		0	0								0	0		0	0								0	0		0	0								0	0		0	0
294	0	0		0	0								0	0		0	0								0	0		0	0								0	0		0	0
295	0	0		0	0								0	0		0	0								0	0		0	0								0	0		0	0
296	0	0		0	0								0	0		0	0								0	0		0	0								0	0		0	0
297	0	0		0	0								0	0		0	0								0	0		0	0								0	0		0	0
298	0	0		0	0								0	0		0	0								0	0		0	0								0	0		0	0
299	0	0		0	0								0	0		0	0								0	0		0	0								0	0		0	0
300	0	0		0	0								0	0		0	0								0	0		0	0								0	0		0

[truncated: 2 more sheets: Fig. 5C, Fig. 6C]
